# Supplementary material for: Impact of a Pilot School-Based Nutrition Intervention on Dietary Knowledge, Attitudes, Behavior and Nutritional Status of Syrian Refugee Children in the Bekaa, Lebanon
Source: Nutrients. 2018 Jul 17;10(7):913. doi: 10.3390/nu10070913 (PMC6073287; doi:10.3390/nu10070913)
Supplement: Supplementary file 1 [file nutrients-10-00913-s001.zip]

Archive with 6 entries (6 files):
- supplementary material/FigureS1.docx
- supplementary material/Table S1.docx
- supplementary material/Table S2 and S3.docx
- supplementary material/Table S4.docx
- supplementary material/Table S5.docx
- supplementary material/Table S6.docx
